# Supplementary material for: GPT2 Is Induced by Hypoxia-Inducible Factor (HIF)-2 and Promotes Glioblastoma Growth
Source: Cells. 2022 Aug 20;11(16):2597. doi: 10.3390/cells11162597 (PMC9406858; doi:10.3390/cells11162597)
Supplement: Supplementary file 1 [file cells-11-02597-s001.zip]

Archive with 1 entries (1 files):
- cells-1833735-supplementary.pdf
